# Supplementary material for: Proteomic Analysis of Trichinella spiralis Adult Worm Excretory-Secretory Proteins Recognized by Sera of Patients with Early Trichinellosis
Source: Front Microbiol. 2017 May 31;8:986. doi: 10.3389/fmicb.2017.00986 (PMC5449722; doi:10.3389/fmicb.2017.00986)
Supplement: Supplementary file 1 [file Data_Sheet_1.XLSX]

## Sheet: Sheet2
Supplementary data- Table 1. The identified ES proteins of T. spiralis AW recognized by sera of early patients with trichinellosis collected at 19 dpi.
Protein name	Uniprot ID	Theoretical Mr/pI	No. of unique peptides	Cover percent (%)	From protein bands(kDa)	Signal peptide	Trans-Membrane domain	Process	Function	Component
Putative nudix hydrolase	B0F9S5	46.51/8.85	29	76	55	No	Yes		hydrolase activity	membrane;integral component of membrane
Chymotrypsin-like protease	A0A0F6UUK4	31.68/4.76	5	26	45, 44	Yes	No	proteolysis	peptidase activity
Uncharacterized protein	A0A0V0T3I9	13.38/4.44	2	24.8	36	Yes	No
Keratin, type I cytoskeletal 13	A0A0V0U202	44.17/4.88	2	8.7	55, 48-50, 45, 44, 36	No	No		structural molecule activity	intermediate filament
Cactin (Fragment)	A0A0V0UL90	112.87/8.60	5	6.8	36	No	No
Phosphoglycerate kinase (Fragment)	A0A0V0VMY2	45.38/8.37	4	20.8	48-50	No	No	glycolytic process;phosphorylation	phosphoglycerate kinase activity;ATP binding;kinase activity;transferase activity
RuvB-like helicase (Fragment)	A0A0V0VQK1	73.04/8.70	3	8.4	55	No	No	transcription, DNA-templated;regulation of transcription, DNA-templated;DNA duplex unwinding	nucleotide binding;DNA helicase activity;helicase activity;ATP binding; hydrolase activity;ATP-dependent 5'-3' DNA helicase activity	nucleus
Vesicle-fusing ATPase 1 (Fragment)	A0A0V0VWN6	199.31/5.50	4	4.7	45	No	No	purine nucleotide biosynthetic process;'de novo' IMP biosynthetic process;metabolic process;biosynthetic process;	nucleotide binding; catalytic activity;phosphoribosylamine-glycine ligase activity;phosphoribosylformylglycinamidine cyclo-ligase activity;phosphoribosylglycinamide formyltransferase activity;ATP binding;hydroxymethyl-, formyl- and related transferase activity;ligase activitymetal ion binding	cytoplasm
Aminoacylase-1	A0A0V0W760	45.58/5.68	13	38.9	48-50	No	No	proteolysis;cellular amino acid metabolic process;metabolic process	aminoacylase activity;metallopeptidase activity; hydrolase activity;metal ion binding	cytoplasm
Histone deacetylase 1	A0A0V0W9U4	35.43/6.88	3	23	45	No	No	histone deacetylation	histone deacetylase activity;hydrolase activity
Putative histone-binding protein lin-53	A0A0V0WFY0	302.39/5.35	3	3.6	44	No	Yes
Prohibitin-2	A0A0V0WJR6	33.44/9.90	8	32	36	No	Yes
Plancitoxin-1 (Fragment)	A0A0V0WPY7	88.74/7.04	6	8	36	No	No	DNA metabolic process	deoxyribonuclease II activity
Malate dehydrogenase	A0A0V0WU28	36.643/82.7	17	58.6	36	No	No	carbohydrate metabolic process;tricarboxylic acid cycle;malate metabolic process;carboxylic acid metabolic process;oxidation-reduction process	catalytic activity;oxidoreductase activity;malate dehydrogenase activity;oxidoreductase activity, acting on the CH-OH group of donors, NAD or NADP as acceptor;L-malate dehydrogenase activity
Enteropeptidase	A0A0V0X5K0	75.83/5.57	4	9.9	36	Yes	No	proteolysis	serine-type endopeptidase activity
Tubulin alpha-3 chain (Fragment)	A0A0V0XCV1	49.71/5.08	9	38.7	48-50, 45	No	No	cytoskeleton organization;microtubule-based process	nucleotide binding; GTPase activity;structural constituent of cytoskeleton;GTP binding;	microtubule
Uncharacterized protein (Fragment)	A0A0V0YZ50	7.38/9.87	6	80.8	55, 44	No	No
Uncharacterized protein (Fragment)	A0A0V0ZEC9	8.50/9.63	7	83.5	45, 36	No	No
T-complex protein 1 subunit beta	A0A0V1AQR0	58.61/5.85	26	74	55	No	No	protein folding	nucleotide binding;ATP binding;unfolded protein binding	cytoplasm
Protein DDI1-like protein 2	A0A0V1AQS8	44.68/5.14	2	16.9	48-50	No	No	proteolysis	aspartic-type endopeptidase activity;ubiquitin binding
Ubiquitin carboxyl-terminal hydrolase 5	A0A0V1ARH8	89.29/4.81	8	20.4	55	No	No	proteolysis; ubiquitin-dependent protein catabolic process;protein deubiquitination	thiol-dependent ubiquitin-specific protease activity;peptidase activity;cysteine-type peptidase activity;zinc ion binding;hydrolase activity;thiol-dependent ubiquitinyl hydrolase activity;metal ion binding
Protein SPT2-like protein (Fragment)	A0A0V1ARQ2	138.34/6.69	3	6.1	55	No	Yes
Uncharacterized protein (Fragment)	A0A0V1ARV7	49.34/5.32	2	11.5	36	No	No	proteasome assembly
Uncharacterized protein	A0A0V1ASF1	41.70/8.26	20	67.8	55	Yes	No
ADP-ribose pyrophosphatase, mitochondrial	A0A0V1ASG0	57.39/6.99	16	51.7	48-50, 45, 36	Yes	Yes
Adenylosuccinate lyase	A0A0V1ASK3	186.79/6.37	24	16.8	55, 48-50, 45	No	No	protein folding;purine ribonucleotide biosynthetic process;positive regulation of GTPase activity	catalytic activity;N6-(1,2-dicarboxyethyl)AMP AMP-lyase (fumarate-forming) activity;GTPase activator activity;lyase activity
Uncharacterized protein	A0A0V1ATH0	40.35/7.84	17	54.1	36	Yes	No
ATP synthase subunit alpha (Fragment)	A0A0V1AU45	62.18/9.04	28	49.3	55	No	No	ATP synthesis coupled proton transport; ATP hydrolysis coupled proton transport; proton transport; ATP metabolic process	ATP binding; hydrolase activity, acting on acid anhydrides, catalyzing transmembrane movement of substances; adenyl ribonucleotide binding; proton-transporting ATP synthase activity, rotational mechanism; proton-transporting ATPase activity, rotational mechanism	proton-transporting two-sector ATPase complex, catalytic domain; proton-transporting ATP synthase complex, catalytic core F(1)
Uncharacterized protein (Fragment)	A0A0V1AUX6	21.15/5.21	3	23.4	55, 48-50	No	Yes
Protein LSM14-like protein A	A0A0V1AVB7	51.39/9.50	4	34.4	55	No	No
Tissue-type plasminogen activator	A0A0V1AVL6	44.68/8.81	19	53.9	36	No	Yes	proteolysis;	serine-type endopeptidase activity
Aminoacylase-1 (Fragment)	A0A0V1AVX7	47.22/5.51	12	36.6	45	No	No	proteolysis;cellular amino acid metabolic process;metabolic process	aminoacylase activity;metallopeptidase activity;hydrolase activity;metal ion binding	cytoplasm
COP9 signalosome complex subunit 4 1	A0A0V1AVX8	44.34/5.58	7	41.6	45	No	No
COP9 signalosome complex subunit 4	A0A0V1AW50	45.97/5.35	18	76.5	44	No	No
Uncharacterized protein (Fragment)	A0A0V1AX48	35.54/6.82	10	69.7	48-50	No	No
Uncharacterized protein (Fragment)	A0A0V1AX98	42.79/8.22	2	8.7	36	No	Yes
Uncharacterized protein	A0A0V1AY91	40.35/8.66	7	24.5	36	Yes	No
Uncharacterized protein	A0A0V1AYI2	89.64/4.78	12	33.4	36	No	No
Phenylalanine--tRNA ligase alpha subunit B	A0A0V1B011	56.15/7.27	6	26.8	55	No	No	phenylalanyl-tRNA aminoacylation;tRNA aminoacylation;	tRNA binding; nucleotide binding;aminoacyl-tRNA ligase activity;phenylalanine-tRNA ligase activity; ATP binding;ligase activity	cytoplasm
COP9 signalosome complex subunit 1	A0A0V1B094	53.98/7.91	11	35.4	55	No	No	COP9 signalosome assembly;cullin deneddylation		COP9 signalosome
M7GpppX diphosphatase	A0A0V1B0J3	104.04/6.16	2	4	36	No	No	deadenylation-dependent decapping of nuclear-transcribed mRNA;proteolysis;	catalytic activity;metalloendopeptidase activity;peptidase activity;metallopeptidase activity;hydrolase activity;metal ion binding
Uncharacterized protein	A0A0V1B0R0	13.36/4.17	2	15.4	48-50	Yes	No
ADP-ribose pyrophosphatase, mitochondrial	A0A0V1B0T8	65.26/9.50	5	15.5	36	No	No		neuropeptide hormone activity; hydrolase activity	extracellular region
3-ketoacyl-CoA thiolase, mitochondrial (Fragment)	A0A0V1B119	73.43/8.56	4	17.3	44	No	No	metabolic process	catalytic activity;N-acetyltransferase activity;ransferase activity, transferring acyl groups other than amino-acyl groups
Uncharacterized protein	A0A0V1B172	40.84/8.32	20	64.2	36	Yes	No
Putative nudix hydrolase 6	A0A0V1B1Q3	52.03/9.05	10	42.7	48-50, 45	Yes	Yes		hydrolase activity	membrane; integral component of membrane
Gamma-glutamyl hydrolase (Fragment)	A0A0V1B210	37.07/6.59	3	18.6	36	Yes	No	proteolysis; glutamine metabolic process	catalytic activity;omega peptidase activity;hydrolase activity;hydrolase activity
Phosphotransferase	A0A0V1B3W4	51.73/5.59	18	68.8	48-50	No	No	cellular glucose homeostasis;carbohydrate metabolic process;glycolytic process;phosphorylation;carbohydrate phosphorylation;	nucleotide binding;hexokinase activity;ATP binding;glucose binding;kinase activity;transferase activity;phosphotransferase activity, alcohol group as acceptor	cell
Uncharacterized protein (Fragment)	A0A0V1B4M2	40.24/4.88	12	51	45, 44	No	No
Trifunctional purine biosynthetic protein adenosine-3	A0A0V1B5V9	122.01/5.55	9	19.2	48-50	No	No	de novo' IMP biosynthetic process; biosynthetic process; purine nucleobase biosynthetic process	catalytic activity; phosphoribosylamine-glycine ligase activity; phosphoribosylformylglycinamidine cyclo-ligase activity; phosphoribosylglycinamide formyltransferase activity; ATP binding; hydroxymethyl-, formyl- and related transferase activity; metal ion binding	cytoplasm
T-complex protein 1 subunit gamma	A0A0V1B5W0	64.96/5.63	2	15.8	55	No	No	protein folding	nucleotide binding; ATP binding; unfolded protein binding	membrane; integral component of membrane
Lysosomal acid phosphatase	A0A0V1B8B2	129.27/8.07	11	15.1	48-50	Yes	Yes	dephosphorylation	nucleotide binding; nucleic acid binding; acid phosphatase activity
Phosphoglycerate kinase	A0A0V1B8E2	76.24/9.12	13	38	45	No	Yes	glycolytic process; phosphorylation; protein ubiquitination	phosphoglycerate kinase activity;kinase activity; transferase activity	membrane; integral component of membrane
Proteasomal ubiquitin receptor ADRM1	A0A0V1B9Y7	48.105/6.14	9	31.2	55	No	No			nucleus; cytoplasm
UTP--glucose-1-phosphate uridylyltransferase	A0A0V1BA26	59.21/8.65	15	43	55	No	No	UDP-glucose metabolic process; metabolic process	UTP:glucose-1-phosphate uridylyltransferase activity; transferase activity; nucleotidyltransferase activity; uridylyltransferase activity
Gamma-aminobutyric acid receptor subunit pi (Fragment)	A0A0V1BAW3	30.79/6.73	5	35.8	36	No	No	transport	extracellular ligand-gated ion channel activity	membrane
Uncharacterized protein	A0A0V1BB34	113.64/8.22	8	13.5	48-50, 45, 44	No	Yes			membrane; integral component of membrane
Major sperm protein (Fragment)	A0A0V1BBH8	35.92/4.78	7	32.8	44	No	Yes	phosphorylation	kinase activity	cytoskeleton; membrane; integral component of membrane
Dolichyl-diphosphooligosaccharide--protein glycosyltransferase 48 kDa subunit	A0A0V1BBN3	81.26/5.05	3	7.7	55	Yes	No	protein glycosylation; protein N-linked glycosylation via asparagine	transferase activity; transferase activity, transferring glycosyl groups	endoplasmic reticulum membrane
Mannose-6-phosphate isomerase	A0A0V1BC39	493.65/8.22	29	6.7	48-50, 45, 44	No	Yes	carbohydrate metabolic process; RNA processing; mRNA catabolic process; translation; proteolysis; G-protein coupled receptor signaling pathway; GDP-mannose biosynthetic process; copper ion transmembrane transport; RNA phosphodiester bond hydrolysis, exonucleolytic	3'-5'-exoribonuclease activity; nucleic acid binding; RNA binding; structural constituent of ribosome; metalloendopeptidase activity; mannose-6-phosphate isomerase activity; polyribonucleotide nucleotidyltransferase activity; G-protein coupled receptor activity; copper ion transmembrane transporter activity; metallopeptidase activity; zinc ion binding; isomerase activity	intracellular; ribosome; membrane; integral component of membrane
Mannose-6-phosphate isomerase	A0A0V1BCS6	487.40/8.36	25	6.4	55, 36	No	Yes		Isomerase
COP9 signalosome complex subunit 3	A0A0V1BCT3	51.44/5.70	8	28.3	48-50, 45	No	No
Lupus La-like protein A	A0A0V1BEV5	118.24/5.54	6	12.4	55	Yes	No	RNA processing	nucleotide binding; nucleic acid binding; RNA binding	nucleus; intracellular ribonucleoprotein complex
Proactivator polypeptide (Fragment)	A0A0V1BF09	59.30/5.40	2	17.3	55	Yes	No
NAD-dependent alcohol dehydrogenase	A0A0V1BF61	43.77/5.66	9	39	36	No	No	oxidation-reduction process	zinc ion binding; oxidoreductase activity
T-complex protein 1 subunit theta	A0A0V1BGH0	62.88/6.48	23	58.1	55	No	No	protein folding	ATP binding; unfolded protein binding	cytoplasm
Uncharacterized protein (Fragment)	A0A0V1BH58	38.33/5.13	16	62.1	36	Yes	Yes
4-aminobutyrate aminotransferase, mitochondrial	A0A0V1BID0	55.69/8.50	10	37.2	48-50	No	No	gamma-aminobutyric acid metabolic process	catalytic activity; 4-aminobutyrate transaminase activity; transaminase activity; pyridoxal phosphate binding
Alpha-(1,3)-fucosyltransferase C	A0A0V1BJB0	43.11/5.96	23	73.1	55, 48-50, 45, 44	Yes	No	protein glycosylation	fucosyltransferase activity;	membrane
Lysosomal aspartic protease (Fragment)	A0A0V1BJC3	46.63/5.82	7	33.8	48-50, 45, 44	No	No	proteolysis	aspartic-type endopeptidase activity	lysosome
Aldehyde dehydrogenase, mitochondrial	A0A0V1BJN2	97.29/6.34	12	19.2	55	No	No	proteolysis; metabolic process; oxidation-reduction process	cysteine-type peptidase activity;oxidoreductase activity;oxidoreductase activity, acting on the aldehyde or oxo group of donors, NAD or NADP as acceptor
Protein disulfide-isomerase (Fragment)	A0A0V1BKZ8	57.18/5.10	30	68.9	55, 48-50	Yes	No	cell redox homeostasis;	isomerase activity	endoplasmic reticulum
Rab GDP dissociation inhibitor alpha	A0A0V1BL71	56.36/6.10	26	64.8	48-50, 45, 44	No	No	small GTPase mediated signal transduction; protein transport; oxidation-reduction process	GDP-dissociation inhibitor activity; Rab GDP-dissociation inhibitor activity; oxidoreductase activity	intracellular
Uncharacterized protein (Fragment)	A0A0V1BLM2	25.10/5.20	5	38.4	48-50, 45, 44	Yes	No
Uncharacterized protein	A0A0V1BLR6	42.36/4.60	4	27.7	44	Yes	No
Phosphotransferase	A0A0V1BLT3	55.51/5.85	3	23.7	55, 45	No	No	cellular glucose homeostasis; carbohydrate metabolic process; carbohydrate phosphorylation	hexokinase activity; ATP binding;glucose binding; phosphotransferase activity, alcohol group as acceptor	cell
Phosphotransferase	A0A0V1BM54	53.53/5.67	13	56.7	48-50	No	No	cellular glucose homeostasis; carbohydrate metabolic process; carbohydrate phosphorylation	hexokinase activity; ATP binding;glucose binding; phosphotransferase activity, alcohol group as acceptor	cell
Uncharacterized protein	A0A0V1BM94	13.37/5.31	2	33.6	44	No	No	cellular glucose homeostasis; carbohydrate metabolic process; carbohydrate phosphorylation	hexokinase activity; ATP binding;glucose binding; phosphotransferase activity, alcohol group as acceptor	cell
Histone deacetylase	A0A0V1BMM5	54.05/5.30	3	17.9	55	No	No	histone deacetylation	histone deacetylase activity	nucleus
Sodium/potassium-transporting ATPase subunit beta-1	A0A0V1BN13	307.78/7.29	29	15.3	55, 48-50, 45, 44	No	Yes	proteolysis;potassium ion transport; sodium ion transport	serine-type endopeptidase activity	sodium:potassium-exchanging ATPase complex
T-complex protein 1 subunit eta	A0A0V1BNH5	174.73/5.73	14	13.7	55	No	No	protein folding	ATP binding; unfolded protein binding	cytoplasm
Eukaryotic initiation factor 4A (Fragment)	A0A0V1BNJ0	49.64/6.22	13	59.8	48-50	No	No	translational initiation	nucleic acid binding; ATP binding; hydrolase activity
Chitinase domain-containing protein 1	A0A0V1BNQ0	44.29/5.36	8	35.1	48-50, 45	Yes	No	carbohydrate metabolic process; chitin catabolic process	hydrolase activity, hydrolyzing O-glycosyl compounds; chitinase activity
Protein cereblon	A0A0V1BP19	48.55/5.54	5	23.6	44	No	No	proteolysis	ATP-dependent peptidase activity;metal ion binding
COP9 signalosome complex subunit 5	A0A0V1BPI8	44.03/4.79	5	32.3	45	No	No
Elongation factor Tu, mitochondrial (Fragment)	A0A0V1BPN4	55.62/8.05	4	29.5	48-50	No	No	translational elongation	GTPase activity; GTP binding;translation elongation factor activity
Thioredoxin reductase 2, mitochondrial	A0A0V1BPZ0	56.68/7.53	4	12.9	55	No	No	cell redox homeostasis; oxidation-reduction process	thioredoxin-disulfide reductase activity; oxidoreductase activity; oxidoreductase activity, acting on a sulfur group of donors, NAD(P) as acceptor;flavin adenine dinucleotide binding	cell
Adenylyl cyclase-associated protein	A0A0V1BQV7	101.39/6.88	8	18	48-50	No	No	cell morphogenesis; cytoskeleton organization; actin filament organization	actin binding
Deoxyribonuclease-2-alpha	A0A0V1BRR1	38.56/8.07	5	21	55	Yes	No	DNA metabolic process	deoxyribonuclease II activity
2,3-bisphosphoglycerate-independent phosphoglycerate mutase	A0A0V1BS61	113.28/6.74	28	41.2	55, 48-50, 44	No	No	glucose catabolic process; metabolic process; isoprenoid biosynthetic process	catalytic activity; mevalonate kinase activity; phosphoglycerate mutase activity; ATP binding; kinase activity; phosphotransferase activity, alcohol group as acceptor; manganese ion binding; metal ion binding	cytoplasm
Molybdenum cofactor sulfurase	A0A0V1BS77	54.90/6.67	6	30.8	48-50	No	No		catalytic activity
Chondroitin proteoglycan 2	A0A0V1BSD8	80.54/7.31	2	7.3	48-50	Yes	No	chitin metabolic process	chitin binding	extracellular region
Uncharacterized protein	A0A0V1BSK8	73.39/4.96	3	7.7	48-50	No	No	protein dephosphorylation; nucleoside metabolic process	catalytic activity; protein serine/threonine phosphatase activity;cation binding
Uncharacterized protein (Fragment)	A0A0V1BSY9	50.37/5.93	14	54.7	55	No	Yes			membrane; integral component of membrane
Putative phospholipase B-like 2 (Fragment)	A0A0V1BT83	64.87/7.03	4	12.1	44	No	Yes
ADP-ribose pyrophosphatase, mitochondrial	A0A0V1BTP9	31.19/5.13	5	34.1	36	No	No		hydrolase activity
Multifunctional protein ADE2	A0A0V1BTV9	51.83/6.61	8	23.6	48-50	No	No	purine nucleotide biosynthetic process; 'de novo' IMP biosynthetic process	phosphoribosylaminoimidazolesuccinocarboxamide synthase activity; ATP binding
Uncharacterized protein (Fragment)	A0A0V1BUA3	47.82/7.60	2	5.6	55, 48-50	No	No			cytoplasm
Cytochrome b-c1 complex subunit 2, mitochondrial (Fragment)	A0A0V1BUP2	53.54/7.18	5	23.3	45	No	No		catalytic activity; metal ion binding
Nicotinamide phosphoribosyltransferase (Fragment)	A0A0V1BVD0	48.20/7.30	2	8.6	48-50	No	No	NAD biosynthetic process	nicotinate-nucleotide diphosphorylase (carboxylating) activity
Protein disulfide-isomerase A6	A0A0V1BVH1	57.66/6.48	9	36.7	48-50	No	Yes	cell redox homeostasis	isomerase activity	cell; membrane; integral component of membrane
Histone-binding protein RBBP7	A0A0V1BVL3	48.63/4.83	11	51.3	48-50, 45, 44, 36	No	No
Plancitoxin-1 (Fragment)	A0A0V1BVT6	40.61/6.49	3	21.1	36	No	No	DNA metabolic process	deoxyribonuclease II activity
Glioma pathogenesis-related protein 1	A0A0V1BW27	53.17/9.39	2	7.6	44	No	Yes
60S acidic ribosomal protein P0	A0A0V1BWB0	29.10/5.05	5	26.4	36	No	No			ribosome
Glycerol-3-phosphate dehydrogenase [NAD(+)] (Fragment)	A0A0V1BWK4	36.07/6.73	11	56.7	36	No	No	carbohydrate metabolic process; glycerol-3-phosphate metabolic process; glycerol-3-phosphate catabolic process; oxidation-reduction process	glycerol-3-phosphate dehydrogenase [NAD+] activity; oxidoreductase activity; oxidoreductase activity, acting on the CH-OH group of donors, NAD or NADP as acceptor; NAD binding	glycerol-3-phosphate dehydrogenase complex
Cytosol aminopeptidase	A0A0V1BWP3	57.91/8.29	32	74.9	55, 48-50	No	No	proteolysis; protein metabolic process	aminopeptidase activity; metalloexopeptidase activity; manganese ion binding	intracellular; cytoplasm
Plancitoxin-1	A0A0V1BWS9	64.49/5.79	3	13.7	44	No	No	DNA metabolic process	deoxyribonuclease II activity
Venom allergen 5	A0A0V1BWX2	54.57/8.91	8	33.3	36	No	Yes
Major sperm protein (Fragment)	A0A0V1BX53	30.16/4.61	8	63.3	44	No	No			cytoskeleton
Cytoplasmic polyadenylation element-binding protein 4	A0A0V1BXP8	44.13/6.75	3	15.4	48-50	No	No		nucleotide binding; nucleic acid binding
Uncharacterized protein	A0A0V1BYN1	40.16/8.81	2	17.7	48-50	No	No
Protein saal1 (Fragment)	A0A0V1BZ40	57.36/5.01	2	4.5	45, 44	No	No
Uncharacterized protein	A0A0V1BZ64	37.39/8.20	9	33.9	36	No	No
Uncharacterized protein	A0A0V1BZ94	36.32/9.38	5	21.7	36	Yes	No
Ribosome biogenesis protein BOP1 homolog	A0A0V1BZP1	117.12/8.62	7	11.7	36	No	No	rRNA processing; ribosome biogenesis	ribonucleoprotein complex binding	nucleus; nucleoplasm; nucleolus; preribosome, large subunit precursor
Cyclin-K	A0A0V1C002	108.26/5.81	13	13.1	36	No	No	proteolysis	serine-type endopeptidase activity
Elongation factor Ts, mitochondrial	A0A0V1C058	71.88/6.02	3	6.7	36	No	No	translational elongation	translation elongation factor activity; hydrolase activity, acting on ester bonds	intracellular; mitochondrion
DNA primase	A0A0V1C0D6	152.29/8.42	9	14.8	55	No	No	DNA replication, synthesis of RNA primer; signal transduction; intracellular signal transduction	DNA primase activity
Pancreatic alpha-amylase	A0A0V1C0I8	106.77/8.32	2	5.1	48-50	No	Yes	carbohydrate metabolic process	catalytic activity; cation binding	membrane; integral component of membrane
Uncharacterized protein (Fragment)	A0A0V1C0K3	16.77/9.13	2	22.6	48-50	No	No
DNA-(Apurinic or apyrimidinic site) lyase (Fragment)	A0A0V1C1K4	66.75/9.04	3	10.6	36	No	No	DNA repair	DNA binding; zinc ion binding;
Serine/threonine-protein phosphatase	A0A0V1C1S6	37.39/5.45	2	8.3	36	No	No	protein dephosphorylation	hydrolase activity
Putative 26S protease regulatory subunit 10B	A0A0V1C200	83.40/6.86	13	32	48-50	No	Yes	protein catabolic process	ATP binding; hydrolase activity	cytoplasm
Uncharacterized protein	A0A0V1C272	12.98/7.63	2	2.8	44	Yes	No
Activator of 90 kDa heat shock protein ATPase-like protein 1	A0A0V1C2N9	39.31/5.09	12	49.7	44	No	No	response to stress	ATPase activator activity； chaperone binding
Actin-related protein 3	A0A0V1P528	126.19/8.44	8	17.6	45	No	Yes	actin filament organization; Arp2/3 complex-mediated actin nucleation; potassium ion transmembrane transport	potassium channel activity; ATP binding	Arp2/3 protein complex; membrane
Rho GTPase-activating protein 39	A0A0V1PIJ5	234.44/8.59	2	4.2	48-50	No	No	nitrogen compound metabolic process; signal transduction	catalytic activity; hydrolase activity, acting on carbon-nitrogen (but not peptide) bonds	cytoskeleton
DnaJ-like protein subfamily A member 2 (Fragment)	A0A0V1PMA7	110.39/6.38	12	25.7	48-50	No	No	protein folding	aminopeptidase activity; manganese ion binding; heat shock protein binding;unfolded protein binding
Adult-specific DNase II-12	A0A165G716	38.37/6.99	8	29.7	44	Yes	No
DNase II	A0MTA7	38.10/5.95	6	25.6	45, 44	Yes	No	DNA metabolic process	deoxyribonuclease II activity
Serine proteinase inhibitor	B0F9R6	42.52/6.14	12	39.7	36	No	No			extracellular space
Putative nudix hydrolase	B0F9S5	46.51/8.85	9	53.3	44	No	Yes		hydrolase activity	membrane; integral component of membrane
Uncharacterized protein (Fragment)	B0F9T2	47.08/5.48	45	88.3	48-50	Yes	No
Putative serine protease	B0F9T7	48.02/8.73	20	56.2	36	Yes	No	proteolysis	serine-type endopeptidase activity
Putative serine protease	B0F9T9	48.15/8.73	7	30.5	55, 48-50, 45, 44	Yes	No	proteolysis	serine-type endopeptidase activity
Cystatin-like protein	B0FJW6	28.06/8.03	3	27	48-50, 45, 44, 36	Yes	No
MAP kinase-activating death domain protein	E5RYD6	31.75/4.36	7	33.3	36	Yes	No	phosphorylation	kinase activity
Adult-specific DNase II-1	Q32R75	38.37/7.58	21	70	36	Yes	No	DNA metabolic process	deoxyribonuclease II activity
AP-1 complex subunit beta-1	E5S0E7	47.25/8.70	13	47.3	48-50,36	Yes	No
Fumarate hydratase, class II	E5S0V2	54.72/8.46	16	56.2	48-50	No	No	tricarboxylic acid cycle; fumarate metabolic process	catalytic activity; fumarate hydratase activity; lyase activity	tricarboxylic acid cycle enzyme complex
Seryl-tRNA synthetase, cytoplasmic	E5S1R6	57.24/5.82	4	24.1	55	No	No	tRNA aminoacylation for protein translation; seryl-tRNA aminoacylation	nucleotide binding; aminoacyl-tRNA ligase activity; serine-tRNA ligase activity; ATP binding	cytoplasm
Peptidase, S1A subfamily	E5S2E7	29.15/8.32	4	36.3	44, 36	No	No	proteolysis	proteolysis
Trehalose-phosphatase	E5S2P0	53.66/6.39	9	31.8	48-50, 45	Yes	Yes
Calreticulin	E5S2V2	47.40/4.65	16	74.4	48-50, 45, 44	Yes	No	protein folding	calcium ion binding; unfolded protein binding	endoplasmic reticulum;
COP9 signalosome complex subunit 2	E5S4N0	51.69/5.21	8	34.2	48-50	No	No
Putative leucine Rich repeat-containing domain protein	E5S4Q0	79.87/6.76	4	10.6	48-50	Yes	Yes			membrane; integral component of membrane
Succinyl-CoA ligase subunit beta	E5S540	52.14/6.34	2	14.9	48-50	No	Yes	metabolic process	catalytic activity; ATP binding; metal ion binding	membrane;integral component of membrane
Putative ubiquitin carboxyl-hydrolase ubh-4	E5S6X1	104.59/6.43	7	9.8	36	No	No	ubiquitin-dependent protein catabolic process; transport	thiol-dependent ubiquitin-specific protease activity	intracellular; integral component of membrane
Kynurenine--oxoglutarate transaminase	E5S7F2	48.44/6.34	10	45.6	44	No	No	biosynthetic process	catalytic activity; pyridoxal phosphate binding
Poly(U)-specific endoribonuclease-like protein	E5S926	40.15/8.93	7	33.9	36	No	No		hydrolase activity, acting on ester bonds
Putative ISDet3, transposase OrfA	E5S9D6	51.29/4.73	21	53.3	55, 48-50, 45, 44, 36	Yes	No
Putative RanBP1 domain protein	E5S9I9	118.71/5.24	3	5.3	48-50	No	Yes	intracellular transport	zinc ion binding	intracellular; membrane; integral component of membrane
Glucose-regulated protein-like protein	E5S9J9	50.51/6.65	5	20.4	55	No	Yes		nucleotide binding; ATP binding
Macrophage erythroblast attacher	E5SAT1	50.01/7.86	2	16.5	48-50	No	No
Nucleosome assembly protein	E5SB56	42.69/4.56	17	60.9	48-50, 45, 44	No	No	nucleosome assembly	nucleus
Serine protease inhibitor family protein	E5SCW1	39.73/5.78	9	40.7	48-50, 45, 44	No	No	proteolysis	peptidase activity	extracellular space
Uncharacterized protein	E5SG45	51.59/5.77	15	54.5	48-50, 45, 44, 36	Yes	No
Ribonucleoside-diphosphate reductase subunit M2	E5SI26	42.50/4.85	12	62.6	48-50, 45, 44	No	Yes	deoxyribonucleoside diphosphate metabolic process; oxidation-reduction process	oxidoreductase activity	membrane; integral component of membrane
Elongation factor 1-gamma	E5SIM7	55.91/6.77	10	27.6	45	No	No	translational elongation	translation elongation factor activity
Cleavage and polyadenylation specificity factor subunit 2	E5SK23	132.68/5.60	15	18.8	55	No	No	mRNA polyadenylation;mRNA cleavage; oxidation-reduction process	succinate dehydrogenase activity;oxidoreductase activity	mRNA cleavage and polyadenylation specificity factor complex
Uncharacterized protein	E5SK89	63.78/6.48	3	14.3	48-50	No	No
Protein disulfide-isomerase	E5SKT3	56.30/6.22	27	59.3	55	Yes	No	cell redox homeostasis	isomerase activity	endoplasmic reticulum
Acidic leucine-rich nuclear phosphoprotein 32 family member A	E5SLS3	35.21/3.98	5	27.7	36	No	No
Putative SET domain protein	E5SLV5	110.89/7.49	2	6.3	45	No	Yes	protein dephosphorylation; histone lysine methylation	catalytic activity; protein serine/threonine phosphatase activity; zinc ion binding; histone-lysine N-methyltransferase activity	nucleus; chromosome;membrane; integral component of membrane
26S proteasome non-ATPase regulatory subunit 7	E5ST65	120.69/6.07	4	4	36	No	Yes	protein phosphorylation	protein kinase activity; protein tyrosine kinase activity; ATP binding	proteasome complex; membrane; integral component of membrane
Enteropeptidase	E5SUQ1	76.03/5.37	10	21.9	55, 48-50	Yes	No	proteolysis	serine-type endopeptidase activity
Diphosphomevalonate decarboxylase	E5SUV6	41.71/7.15	2	8.5	36	No	No	isoprenoid biosynthetic process;isopentenyl diphosphate biosynthetic process, mevalonate pathway	diphosphomevalonate decarboxylase activity; carboxy-lyase activity	cytosol
Uncharacterized protein (Fragment)	E5SUY8	154.11/9.07	4	5.1	45, 36	Yes	No	proteolysis	serine-type endopeptidase activity
Citrate synthase	E5SV78	52.75/8.78	16	57.9	48-50, 45	No	No	tricarboxylic acid cycle;citrate metabolic process	citrate (Si)-synthase activity; transferase activity, transferring acyl groups, acyl groups converted into alkyl on transfer
Phosphoglycerate kinase	E5SVP3	59.92/9.06	26	65.9	44	No	Yes	glycolytic process	phosphoglycerate kinase activity;	membrane; integral component of membrane
Uncharacterized protein	E5SVT1	31.81/4.73	3	37.2	55	Yes	No	proteolysis	serine-type endopeptidase activity
Uncharacterized protein	E5SVY5	58.72/8.38	11	35.4	55, 48-50	Yes	Yes		hydrolase activity	membrane; integral component of membrane
Glucose-6-phosphate isomerase	E5SX57	73.24/8.74	25	59.6	55	No	No	gluconeogenesis; glycolytic process	glucose-6-phosphate isomerase activity
Deoxyribonuclease II superfamily (Fragment)	E5SZQ3	28.71/8.33	9	48.2	36	No	No	DNA metabolic process	deoxyribonuclease II activity
Aminopeptidase I zinc metalloprotease family protein	E5SZS2	54.57/6.50	18	54.8	48-50	No	No	proteolysis	aminopeptidase activity; zinc ion binding
Uncharacterized protein (Fragment)	E5SZT5	49.425/9.07	4	21.4	55	No	Yes			membrane; integral component of membrane
Uncharacterized protein (Fragment)	E5T3Z7	31.02/9.17	5	61	45	No	No
Endothelin-converting enzyme 1 (Fragment)	E5T9B4	11.63/6.33	2	34.7	48-50	No	No	proteolysis	metalloendopeptidase activity
Excretory/secretory protein	F0V421	20.34/5.36	4	30.8	55, 48-50, 45, 44, 36	Yes	No
Multi-cystatin-like domain protein (Fragment)	F0V427	47.42/5.48	35	84.3	48-50	Yes	No
Putative uncharacterized protein ad48h-Ts3 (Fragment)	F0V432	34.34/8.81	12	49.5	36	No	No
Adult-specific DNase II-11	Q32R65	34.74/8.75	6	26.6	45	No	No	DNA metabolic process	deoxyribonuclease II activity
Adult-specific DNase II-7	Q32R69	38.54/7.56	9	37.4	48-50	Yes	No	DNA metabolic process	deoxyribonuclease II activity
Serine protease	Q9BJM1	72.78/8.83	42	66.3	55, 48-50, 45, 44, 36	Yes	No	proteolysis	serine-type endopeptidase activity;
